# Supplementary material for: Design, Synthesis, and Antimicrobial Activity of Amide Derivatives Containing Cyclopropane
Source: Molecules. 2024 Aug 30;29(17):4124. doi: 10.3390/molecules29174124 (PMC11397633; doi:10.3390/molecules29174124)
Supplement: Supplementary file 1 [file molecules-29-04124-s001.zip]

Archive with 1 entries (1 files):
- molecules-3155158-supplementary.pdf
